# Supplementary material for: Prognostic Factors in Severe Eosinophilic Asthma in a Pediatric Population: A Prospective Cohort Study in Spain
Source: J Clin Med. 2024 Nov 27;13(23):7202. doi: 10.3390/jcm13237202 (PMC11642421; doi:10.3390/jcm13237202)
Supplement: Supplementary file 1 [file jcm-13-07202-s001.zip]

Archive with 1 entries (1 files):
- jcm-3312432-supplementary.pdf
